# Supplementary material for: Research on Carbonation Resistance of Modified/Non-Portland Cements in Carbon Capture, Utilization, and Storage-Enhanced Oil Recovery
Source: Materials (Basel). 2026 May 28;19(11):2279. doi: 10.3390/ma19112279 (PMC13257833; doi:10.3390/ma19112279)
Supplement: Supplementary file 1 [file materials-19-02279-s001.zip]

Archive with 1 entries (1 files):
- materials-4290982-supplementary.pdf
